# Supplementary material for: Investigation and Rapid Determination of Storage-Induced Multidimensional Quality Deterioration of Wenyujin Rhizoma Concisum
Source: Foods. 2026 Jan 12;15(2):274. doi: 10.3390/foods15020274 (PMC12839892; doi:10.3390/foods15020274)
Supplement: Supplementary file 1 [file foods-15-00274-s001.zip]

Archive with 1 entries (1 files):
- foods-4068458-supplementary.pdf
